# Supplementary material for: Germline IGHV3-53-encoded RBD-targeting neutralizing antibodies are commonly present in the antibody repertoires of COVID-19 patients
Source: Emerg Microbes Infect. 2021 Jun 6;10(1):1097–111. doi: 10.1080/22221751.2021.1925594 (PMC8183521; doi:10.1080/22221751.2021.1925594)
Supplement: Table_S1_editable.xlsx [file TEMI_A_1925594_SM2278.xlsx]

## Sheet: Sheet1
Donor	Age	Gender	Condition	Disease Severity	Sample collection time (Days post symptom onset)	Sample ID	Reads of heavy chain	Reads of light chain	VH3-53 usage (%)
PtC	72	M	COVID-19	Severe	4	PtC4	1647710	2726469	1.25516
PtF	33	M	COVID-19	Moderate	5	PtF5	1166845	1552363	0.754074
					7	PtF7	4174830	1722527	1.64568
					14	PtF14	4644443	3320721	1.43786
					19	PtF19	5182336	1187234	2.34123
					22	PtF22	4046177	N.S	2.62073
PtG	67	M	COVID-19	Moderate	13	PtG13	3946354	N.S	2.2386
					15	PtG15	3531605	N.S	1.17635
					20	PtG20	3955112	N.S	1.63161
PtH	53	M	COVID-19	Moderate	15	PtH15	3188029	1968364	2.7334
PtJ	58	M	COVID-19	Severe	6	PtJ6	1944251	1622023	1.12518
					8	PtJ8	2651555	2447417	1.57706
PtK	51	F	COVID-19	Moderate	17	PtK17	1944251	1500349	1.50652
					111	PtK111	3786575	N.S	5.36
PtL	38	F	COVID-19	Moderate	10	PtL10	3271527	2766795	1.01391
					12	PtL12	3161044	3624616	2.08359
					14	PtL14	1796235	1671772	1.76507
					108	PtL108	4314274	N.S	2.76
PtP	34	M	COVID-19	Moderate	5	PtP5	4027301	N.S	0.969781
					14	PtP14	3809013	N.S	1.68072
					35	PtP35	3897731	N.S	1.79548
PtQ	59	M	COVID-19	Moderate	3	PtQ3	802044	1743228	0.763283
					5	PtQ5	2113964	2471579	0.978106
					12	PtQ12	1130042	2780042	0.529281
					17	PtQ17	2421051	1387204	1.10902
PtS	68	M	COVID-19	Moderate	5	PtS5	1817992	1712742	0.309922
					7	PtS7	1870923	1833561	0.530459
					14	PtS14	1124417	2580128	1.10902
					19	PtS19	1324658	1006511	1.40035
					103	PtS103	3699016	N.S	2.67912
PtW	59	F	COVID-19	Moderate	9	PtW9	1065366	N.S	3.1664
					16	PtW16	4722002	N.S	6.55424
					21	PtW21	3373163	N.S	4.13007
					24	PtW24	4759357	N.S	3.98806
PtY	81	F	COVID-19	Moderate	22	PtY22	1802852	1447572	2.37741
PtZ	70	M	COVID-19	Moderate	10	PtZ10	3771604	2063227	0.732405
					12	PtZ12	919005	3505576	0.79736
					19	PtZ19	3882241	N.S	1.18465
					24	PtZ24	2974387	N.S	1.35591
					108	PtZ108	4936649	N.S	1.61986
H1	58	M	Healthy	-	-	H1	3280702	2137885	0.842039
H2	28	M	Healthy	-	-	H2	3681250	2249432	0.754074
H3	31	F	Healthy	-	-	H3	3632416	1722826	1.02491
H4	26	F	Healthy	-	-	H4	3564484	1486655	1.50652
H5	40	M	Healthy	-	-	H5	3739683	4226664	2.37741
N.S, the light chain repertoire was not sequenced.
